# Supplementary material for: Scanning Bessel beam microscopy with a protected and corrective objective for solvent-cleared large samples
Source: iScience. 2026 Jun 12;29(7):116358. doi: 10.1016/j.isci.2026.116358 (PMC13276785; doi:10.1016/j.isci.2026.116358)
Supplement: Data S1. Technical hardware design and software automation package for the cBLX system, containing the parts list, lens layout, and hardware control macros [file mmc2.zip]

Archive with 6 entries (5 files):
- BLX_supplemental files/
- BLX_supplemental files/BLX_Data_Batch_Binned_Stack_and_Stitching.ijm
- BLX_supplemental files/cap_lens.jpg
- BLX_supplemental files/lens_cap_3d_design.jpg
- BLX_supplemental files/Multi_position_cont_Z_w_MDA_GUI_loading_2C.bsh
- BLX_supplemental files/Parts list for BLX.xlsx
