# Supplementary material for: Scanning Bessel beam microscopy with a protected and corrective objective for solvent-cleared large samples
Source: iScience. 2026 Jun 12;29(7):116358. doi: 10.1016/j.isci.2026.116358 (PMC13276785; doi:10.1016/j.isci.2026.116358)
Supplement: Data S1. Technical hardware design and software automation package for the cBLX system, containing the parts list, lens layout, and hardware control macros [file mmc2.zip › BLX_supplemental files/BLX_Data_Batch_Binned_Stack_and_Stitching.ijm]

macro_name="BLX_Data_Batch_Binned_Stack_and_Stitching_v2025_mar.ijm";
dir1=getDirectory("Choose a Directory for BLX raw data");
dir1_files=getFileList(dir1);
soucre_datapath=dir1;
ind1=lastIndexOf(dir1, "_pos");
ind2=indexOf(dir1, "x",ind1);
ind3=indexOf(dir1, "_",ind2);
Col=parseFloat(substring(dir1, ind1+4,ind2));
Row=parseFloat(substring(dir1, ind2+1,ind3));
print("Source dir:"+dir1);
print("Col:"+Col+" Row:"+Row+" Total tile:"+Col*Row);
path1=dir1+dir1_files[1];
if(!File.isDirectory(path1)){
	path1=dir1+dir1_files[2];
	};
dir1_file1_files=getFileList(path1+"/Default");
open(dir1+dir1_files[1]+"/Default/"+dir1_file1_files[1]);
getDimensions(width, height, channels, slices, frames);

//print(width,height);
//res_xy=getMetadata("PixelSizeUm");
getPixelSize(unit, pixelWidth, pixelHeight);
print("pixel:"+pixelHeight+" "+unit+" total frame="+lengthOf(dir1_file1_files));
total_frame=lengthOf(dir1_file1_files)-1;

bin_f = newArray("Average", "Max", "Sum", "Min");
Dialog.create("options:");
Dialog.addCheckbox("Recaculate stacks", 1);
Dialog.addCheckbox("MAx preview only", 0);
Dialog.addCheckbox("Save binned stacks to Other Drive", 0);
Dialog.addCheckbox("flip image Y", 0);
Dialog.addCheckbox("flip image X", 0);
Dialog.addCheckbox("Use Preveiw stitch grid", 0);
Dialog.addChoice("Binning func", bin_f, 0);
Dialog.addNumber("Bin XY", 4);
Dialog.addNumber("Bin Z", 1);
Dialog.addNumber("Z_frac (1=full)", 1);
Dialog.show();


do_stack=Dialog.getCheckbox();
max_only=Dialog.getCheckbox();
ChangeTarget=Dialog.getCheckbox();
flip_y=Dialog.getCheckbox();
flip_x=Dialog.getCheckbox();
pre_s=Dialog.getCheckbox();
bin_c=Dialog.getChoice();
bin=Dialog.getNumber();
bin_z=Dialog.getNumber();
z_frac=Dialog.getNumber();
get_z=total_frame*z_frac;
get_z=round(get_z);
start_T=getTime();
bin_func=bin_f[bin_c];
bin_s="_"+bin+"x"+bin+"binned_"+bin_c;
close();
dir2=substring(dir1,0,lengthOf(dir1)-1)+bin_s+"_stack\\";
dir3=substring(dir1,0,lengthOf(dir1)-1)+"_preview\\";

if (ChangeTarget) {
	dirT=getDirectory("Choose a Directory for source");
	Target=substring(dirT,0,1);
	dir2=Target+substring(dir2,1,lengthOf(dir2));
	dir3=Target+substring(dir3,1,lengthOf(dir3));
}

if(!File.exists(dir2)){
	File.makeDirectory(dir2);
	}

if(!File.exists(dir3)){
	File.makeDirectory(dir3);
	}

print("Source dir:"+dir1);
print("Target dir:"+dir2);

time1=getTime();	
counter=0;
setBatchMode("hide");


if(do_stack){
	files=getFileList(dir1);
	print("total stacks="+lengthOf(files));	
//// for two channels
for (i = 0; i < lengthOf(files); i++) {
	
	if(endsWith(files[i],"ch_0/")){
		run("Image Sequence...", "open="+dir1+files[i]+"/Default step="+bin_z+" count="+get_z+" sort"); // loading image sequence 
		if(flip_y){
			run("Flip Vertically", "stack");
			}
		if(flip_x){
			run("Flip Horizontally", "stack");
			}	
		rename("ch0");
		fn1=substring(files[i],0,lengthOf(files[i])-2)+"1/";
		run("Image Sequence...", "open="+dir1+fn1+"/Default step="+bin_z+" count="+get_z+" sort");
		if(flip_y){
			run("Flip Vertically", "stack");
			}
		if(flip_x){
			run("Flip Horizontally", "stack");
			}	
		rename("ch1");
		run("Merge Channels...", "c1=ch0 c3=ch1 create");		
		fn=substring(files[i],0,lengthOf(files[i])-6)+".tif";
		run("Z Project...", "projection=[Max Intensity]"); // MIP
		saveAs("Tiff", dir3+"max_"+fn);
		close();
		if(!max_only){
			run("Bin...", "x="+bin+" y="+bin+" z=1 bin="+bin_func); // final Binning 4x4
			saveAs("Tiff", dir2+fn);
		}
			run("Close All");
			print("Stack: "+counter+" saved");
		counter++;
	}else if(endsWith(files[i],"ch_1/")){
	print("skip ch1");
	/// do nothing
	}else if(endsWith(files[i],"/")){
		run("Image Sequence...", "open="+dir1+files[i]+"/Default step="+bin_z+" count="+get_z+" sort"); // loading image sequence 
		if(flip_y){
			run("Flip Vertically", "stack");
			}
		if(flip_x){
			run("Flip Horizontally", "stack");
			}	
		run("Z Project...", "projection=[Max Intensity]"); // MIP
		fn=substring(files[i],0,lengthOf(files[i])-1)+".tif";
		saveAs("Tiff", dir3+"max_"+fn);
		close();
		if(!max_only){
			run("Bin...", "x="+bin+" y="+bin+" z=1 bin="+bin_func); // final Binning 4x4
			saveAs("Tiff", dir2+fn);
		}
		run("Close All");
		print("Stack: "+counter+" saved");
		counter++;	
	}
	}
}
time2=getTime();	
stack_time=time2-time1;
stack_time_ms=stack_time%1000;
stack_time_s=(stack_time-stack_time_ms)/1000;
stack_time_ss=stack_time_s%60;
stack_time_m=(stack_time_s-stack_time_ss)/60;
stack_time_mm=stack_time_m%60;
stack_time_h=(stack_time_m-stack_time_mm)/60;

print("total stack converter time: "+stack_time_h+"h "+stack_time_mm+"m "+stack_time_ss+"s");

run("Grid/Collection stitching", "type=[Grid: snake by rows] order=[Right & Down                ] grid_size_x="+Col+" grid_size_y="+Row+" tile_overlap=14 first_file_index_i=0 directory="+dir3+" file_names=max_Pos_{iii}.tif output_textfile_name=TileConfiguration.txt fusion_method=[Linear Blending] regression_threshold=0.30 max/avg_displacement_threshold=2.50 absolute_displacement_threshold=3.50 compute_overlap computation_parameters=[Save memory (but be slower)] image_output=[Fuse and display]");
saveAs("Tiff", dir3+"all_fused.tif");

time3=getTime();
stitch_time=time3-time2;
stitch_time_ms=stitch_time%1000;
stitch_time_s=(stitch_time-stitch_time_ms)/1000;
print("total MIP stitching converter time: "+stitch_time_s+"s "+stitch_time_ms+"ms");


//text = File.openAsString("F:/20210408_PEGASOS_PE42_mice_tg3_Thy1_yfp_9mW_pos14x14_no_binned_z25_4x4binned_stack/TileConfiguration.registered.txt");
text = File.openAsString(dir3+"TileConfiguration.registered.txt");
print("load tile configuration");
lines = split(text,"\n");
n=lengthOf(lines);
//print(lines[4]);
x1=newArray(n);
y1=newArray(n);
x1[0]=0;
y1[0]=0;

x2=newArray(n);
y2=newArray(n);
for (i = 4; i < n; i++) {
	index1=indexOf(lines[i], "; ;");
	index2=lengthOf(lines[i]);
	fn=substring(lines[i], 0 , index1);
	pos=substring(lines[i], index1+5,index2-1);
	xyz=split(pos,",");
	x1[i]=xyz[0];
	y1[i]=xyz[1];
	x1[0]=minOf(x1[0], x1[i]);
	y1[0]=minOf(y1[0], y1[i]);
}


run("Bin...", "x="+bin+" y="+bin+" z=1 bin=Max");
ww=width/bin;
setLineWidth(width/256/bin);
setFont("Arial", width/16/bin);
for (i = 4; i < n; i++) {
	xx=(x1[i]-x1[0])/bin;
	yy=(y1[i]-y1[0])/bin;
	fn=substring(lines[i], 0 , index1);
	makeRectangle(xx, yy, ww, ww);
	run("Draw", "stack");
	makeText(fn, xx+ww/5, yy+ww/5);
	run("Draw", "stack");
	x2[i]=xx;
	y2[i]=yy;
}

setMetadata("Made by MacroSet:", macro_name);
setMetadata("Raw Data Scouce:", soucre_datapath);
setMetadata("binning:", bin);
saveAs("Tiff", dir3+"all_fused_label.tif");

if(!max_only){
n=lengthOf(lines);

lines[1]="dim = 3";
for (i = 4; i < n; i++) {
	tt=lines[i];
	//nn=lengthOf(tt);
	nn=indexOf(tt, ";");
	lines[i]=substring(tt, 4,nn)+"; ; ("+x2[i]+", "+y2[i]+", 0)";	
}

txt_path=dir2+"TileConfiguration.txt";
f=File.open(txt_path);
for (i = 0; i < n; i++) {
	print(f,lines[i]+"\r");
}
File.close(f); 
if(pre_s){
	run("Grid/Collection stitching", "type=[Positions from file] order=[Defined by TileConfiguration] directory="+dir2+" layout_file=TileConfiguration.txt fusion_method=[Linear Blending] regression_threshold=0.30 max/avg_displacement_threshold=2.50 absolute_displacement_threshold=3.50 compute_overlap computation_parameters=[Save memory (but be slower)] image_output=[Fuse and display]");
	}else{run("Grid/Collection stitching", "type=[Grid: snake by rows] order=[Right & Down                ] grid_size_x="+Col+" grid_size_y="+Row+" tile_overlap=14 first_file_index_i=0 directory="+dir2+" file_names=Pos_{iii}.tif output_textfile_name=TileConfiguration.txt fusion_method=[Linear Blending] regression_threshold=0.30 max/avg_displacement_threshold=2.50 absolute_displacement_threshold=3.50 compute_overlap computation_parameters=[Save memory (but be slower)] image_output=[Fuse and display]");
	}
setMetadata("Made by MacroSet:", macro_name);
setMetadata("Raw Data Scouce:", soucre_datapath);
saveAs("Tiff", dir2+"not_finished_dont_opne.tif"); // save take times
File.rename(dir2+"not_finished_dont_opne.tif",dir2+bin+"x"+bin+"x"+bin_z+"binned_all_fused.tif");
}
