# Supplementary material for: Scanning Bessel beam microscopy with a protected and corrective objective for solvent-cleared large samples
Source: iScience. 2026 Jun 12;29(7):116358. doi: 10.1016/j.isci.2026.116358 (PMC13276785; doi:10.1016/j.isci.2026.116358)
Supplement: Data S1. Technical hardware design and software automation package for the cBLX system, containing the parts list, lens layout, and hardware control macros [file mmc2.zip › BLX_supplemental files/Multi_position_cont_Z_w_MDA_GUI_loading_2C.bsh]

// BeanShell script for continue Z-stage moving and Multi-position Acquisition (MDA) 

import org.micromanager.MultiStagePosition;
import org.micromanager.data.Coords;
import org.micromanager.data.Image;
import org.micromanager.data.Datastore;
import org.micromanager.display.DisplayWindow;
import *;
import ij.text;
import ij.IJ;
import ij.ImagePlus;
import ij.WindowManager;
import ij.process.ImageProcessor;
import ij.process.ImageStatistics;
start_T=System.currentTimeMillis();


///////////// setting start, Checking every line before run /////////////
String saveName = "F:\\20251107_ExM_GS_sq_D0_head_BF_405_pos4x3_xy0p82_Z3p28_obj_18mm_t180"; /// Change saveName everytime, 
                                                                                             /// the pos4x3 indicate positions list dimentation
String saveLocation = saveName+"\\Pos_"; // saving path for raw data

ch=2; // set how many channels 
String[] cname = new String[] {"BrightField","405"}; //{"BrightField","405","488","561","640"};


settings=mm.acquisitions().getAcquisitionSettings();
z=settings.slices();

//print(z);
double slice1=z.get(0);   // auto get Z step from MDA GUI
double slice2=z.get(1);
double slicen=z.get(z.size()-1);
double step=slice2-slice1; //(unit=um) fps= 10Hz
sp=Math.abs(step/100); // Speed (mm/s) = step *10 /1000
sp=step/100; // Speed (mm/s) = step *10 /1000
print("start_Z:"+slice1+"     End_Z:"+slicen+"   Total slice:"+z.size()+" step:"+step+"um");
StartZ=slice1;       // auto get Start Z from MDA GUI
EndZ=slicen;         // auto get End Z from MDA GUI
nrFrames = z.size(); // auto get total frames from MDA GUI
sp=step/100; // Speed (mm/s) = step *10 /1000 (for 10Hz or 85ms Exposure time) 

//////////// setting end, no modified necessary in most case  /////////////////

PositionList = mm.positions().getPositionList(); // loading position list
exposureMs = mmc.getExposure(); //85 ms

for (i=0; i < PositionList.getNumberOfPositions(); ++i){
	for (j=0; j < ch ; ++j){
		mmc.setConfig("Laser Control", cname[j]);
		mm.app().refreshGUIFromCache();		
		Datastore store = mm.data().createRAMDatastore();
		position = PositionList.getPosition(i);
		MultiStagePosition.goToPosition(position, mm.core());
		mmc.setProperty("Z Stage", "Speed-S", 1.5);
		mmc.setPosition(mmc.getFocusDevice(),StartZ);
		mmc.sleep(20000); //sleep for 20 sec for waiting stage to the start site

		mmc.prepareSequenceAcquisition(mmc.getCameraDevice());
		now=System.currentTimeMillis();
		mmc.setProperty("Z Stage", "Speed-S", sp); // set Z stage at slow speed 0.0344 mm /sec
		mmc.setPosition(mmc.getFocusDevice(),EndZ); // move the stage to the end
		mmc.startSequenceAcquisition(nrFrames, 0, true); // Start fill up the buffer
		delay=System.currentTimeMillis()-now;
		print("Delay time:" + delay); // init delay from stage movement
		mmc.sleep(3000); // wait the acquisition and stage movement to be done

	builder = mm.data().getCoordsBuilder().channel(j).stagePosition(i);

	//coord = cb.c(2).t(1).z(0).p(0).build();
	int curFrame = 0;
	while (mmc.getRemainingImageCount() > 0 || mmc.isSequenceRunning(mmc.getCameraDevice())) {	
	   if (mmc.getRemainingImageCount() > 0) {
	      tagged = mmc.popNextTaggedImage();
	      image = mm.data().convertTaggedImage(tagged,
         builder.z(curFrame).build(), null);
	      store.putImage(image);
	      curFrame++;
	   }
	   else {
	      // Wait for another image to arrive.
		      mmc.sleep(50); //waint 100ms in case of intreval is 100ms
	   }
	}
	if(curFrame<nrFrames){
		print("position:"+i+" get " +curFrame+"only");
		}else{
		print("position:"+i+" done");	
			}
	
	mmc.stopSequenceAcquisition();
	zPos=mmc.getPosition(mmc.getFocusDevice()); //z position when stop acquisition
	stack_acq_time=System.currentTimeMillis()-now; // total acq time
	print("Pos_"+ i +" Stack acquired time:" + stack_acq_time + " Finsished at Z:" + zPos);
	mmc.setProperty("Z Stage", "Speed-S", 1.5);
	if(i>99){
		store.save(Datastore.SaveMode.SINGLEPLANE_TIFF_SERIES, saveLocation + i + "_ch_"+j);
	}else if(i>9){
		store.save(Datastore.SaveMode.SINGLEPLANE_TIFF_SERIES, saveLocation + "0" + i +"_ch_"+j);
	}else{
		store.save(Datastore.SaveMode.SINGLEPLANE_TIFF_SERIES, saveLocation + "00" + i +"_ch_"+j);	
	}
	store.close();
}
}

//mmc.setConfig("Laser_488_SW", "Off");

	now=System.currentTimeMillis();
	total_ms=now-start_T;
	ms=total_ms%1000;
	total_s=(total_ms-ms)/1000;
	ss=total_s%60;
	total_m=(total_s-ss)/60;
	min=total_m%60;
	total_h=(total_m-min)/60;
	hh=(total_m-min)/60;
	print("Invoice:");
	print("Project:"+saveName);
	print("Total Acquired time: "+hh+"h:"+min+"m:"+ss+"s:"+ms+"ms"); // print put total time used

///// turn off lasers 
///mmc.setConfig("Laser Control", "NONE");
mmc.setConfig("Laser_488_SW", "Off");
mmc.setConfig("Laser_561_SW", "Off");
mmc.setConfig("Laser_640_SW", "Off");
///mmc.setConfig("Laser_405_SW", "Off");
///// write invoice file	
String nl=System.lineSeparator();
File file = new File(saveName+"\\Z_Invoice.txt");
FileWriter fstream = new FileWriter(file, true);
BufferedWriter out = new BufferedWriter(fstream);
out.write("Invoice:"+nl);
out.write("Project: "+saveName+nl);
out.write("Total stacks: "+PositionList.getNumberOfPositions()+nl);
out.write("Channels: "+ch+nl);
out.write("Channels name:"+cname[0]+" and "+cname[1]+nl);
out.write("Total Acquired time: "+hh+"h:"+min+"m:"+ss+"s:"+ms+"ms"+nl);
out.flush();
out.close();

PositionList.save(saveName+"\\Z_PL.pos");

// unmark the following line for auto stitching after data acquisition
//Process p = Runtime.getRuntime().exec("W://charm//Fiji.app//ImageJ-win64 -macro execbat_ave "+saveName);
//exec("X://Chia-Ming//Fiji.app//ImageJ-win64 -macro execbat2 "+saveName);
//p.waitFor();
	


	
