# Supplementary material for: Scanning Bessel beam microscopy with a protected and corrective objective for solvent-cleared large samples
Source: iScience. 2026 Jun 12;29(7):116358. doi: 10.1016/j.isci.2026.116358 (PMC13276785; doi:10.1016/j.isci.2026.116358)
Supplement: Data S1. Technical hardware design and software automation package for the cBLX system, containing the parts list, lens layout, and hardware control macros [file mmc2.zip › BLX_supplemental files/Parts list for BLX.xlsx]

## Sheet: hardware
	band	model
Camera	Andor	Zyla 4.2plus cl10.2
Adruino	Arduino	Uno R3
Galvo	Chambridge Research	Model: 6215H
XYZ stage	ASI	MS2000
Functional generator	RIGOL	DG1022
Computer	Dell 5810 Presicion workstation	Dual CPU E5-2650/ 512G RAM / 4T SSD
Fiber Laser	Coherent Obis Galaxy	OBIS LX 405-100FP
		OBIS LX 488-100FP
		OBIS LS 561-80
		OBIS LX 640-75FP
Fiber Laser Combiner	Obis Galaxy	part no. 1343304
option:
Rotation stage	PI	U628.03

## Sheet: optical part
	size	Thorlabs / EO parts	No
FC/APC Triplet Fiber Collimation		TC06APC-532	1X
3X expander		GBE03-A	1X
8mm lens	M12 x 0.5	A240TM-A	1X
25mm lens	0.5 inch	AC127-050-A	3X
60mm lens	1"	AC254-060-A	1X
80mm lens	1"	AC254-080-A	1X
75mm lens	1"	AC254-075-A	1X
100mm lens	1"	AC254-100-A	4X
180mm lens	2"	AC508-180-A	1X
300mm lens (option)	2"	ACT508-300-A	1X
round mirror	1"	BB1-E02	2X
elliptical mirror	1"	BBE1-E02	5X
elliptical mirror	2"	BBE2-E02	1X
10X Olympus obj		XLPlan N 10x/0.6 SV MP	1X
10X Nikon obj		Plan Fluor 10X/0.3w	2X
4X Olympus objective (option)		XLFluor4x/340 NA0.28	3X
Correction lens (option)		Custom design	1X
Mask		Custom design	1X
50/50 beam spliter		BS013	1X
Multi-Band Bandpass Filters		Edmand Optical #87-255	1X
Mounted Continuously Variable ND Filter		ndc-50c-2M	1X

## Sheet: optomechical part
optomechanical components
Thorlabs parts
KCB1EC	30mm cage Right-angle Kinematic	5X
KCB2EC	60mm cage Right-angle Kinematic	1X
CXY1A	30 mm Cage XY Translator	3X
CXYZ05A	30 mm Cage XYZ translator	3X
KMS	compact mirror kinematic	2X	(3X with monitor side path)
MH25	round lens mount	2X	(3X with monitor side path)
MT3	XYZ Translation stage	3X
MS101	Base Plate for MS Series Translation Stages	3X
MT1	single-Axis translation	2X
PT1B	single-Axis translation	3X
KM200PM	Kimematic Prism Mounts	1X
CP35	standard cage plate for 1" optics	5X
CP08	SM1-Threaded 30 mm Cage Plate	2X
CP02T	SM1-Threaded 30 mm Cage Plate (0.5 inch Thick)	3X
FH2D	mask mount	1X
AD12F	for FC/APC Triplet Fiber Collimation	1X
MS101	Base Plate for MS Series Translation Stages	3X
ER1.5	Cage Assembly Rod, 1.5" Long, Ø6 mm	4X
ER2	Cage Assembly Rod, 2" Long, Ø6 mm	8X
ER3	Cage Assembly Rod, 3" Long, Ø6 mm	12X
ER6	Cage Assembly Rod, 6" Long, Ø6 mm	8X
ER8	Cage Assembly Rod, 8" Long, Ø6 mm	4X
SM1L40	SM1 Lens Tube, 4.00" Thread Depth	2X
SM1V05	Ø1" Adjustable Lens Tube	1X
XR25C	Linear translation stage	2X

## Sheet: custom made parts
	Machine Parts				3D print parts
	Custom optical table	x1			Objective Cap for 4X olympus
	CP02B-adappter A SP	x1			Slide sample holder
	CP02B-adappter B SP	x1
	galvo adapter SP	x2
	galvo set base SP	x1
	galvo stand SP	x1
	KCB1 stand SP	x5
	KMS adapter H=42 SP	x1
	KMS adapter SP	x1
	KMS cage mount SP	x1
	mask arm SP	x1
	Mask stand MS3	x1
	MS1 to olympus xlpln10xsvmp adapter SP	x1
	MS3 to M25 adapter L SP	x1
	MS3 to M25 adapter R SP	x1
	Nikon CFI Plan Fluorite 10X MS3 B	x1
	PT1B adapter for Obj SP	x1
	sample chamber	x1
	translation stage-part-L	x1
	translation stage-part	x1
	beamsplitter holder seat SP	x1
	beamsplitter holder SP	x1

## Sheet: software
Micro-Manager 2.0.0 64 bits
Micro-Manager bean scripts for multi channel multi-tiles acquisition
Fiji
Fiji Macro set for binning and stitching
BaSic / N2V accrss from Fiji
Arduino fireware
imaris file converter
imaris viewer
